# Supplementary material for: Rhamnella brachycarpa (Rhamnaceae), a new species from Hainan Island, China
Source: PhytoKeys. 2019 Sep 26;132:19–29. doi: 10.3897/phytokeys.132.36776 (PMC6776559; doi:10.3897/phytokeys.132.36776)
Supplement: XML Treatment for Rhamnella brachycarpa [file phytokeys.132.36776-treatment1.xml]

<!DOCTYPE tp:taxon-treatment
  PUBLIC "-//TaxonX//DTD Taxonomic Treatment Publishing DTD v0 20100105//EN" "tax-treatment-NSO.dtd">
<tp:taxon-treatment xmlns:tp="http://www.plazi.org/taxpub"><tp:treatment-meta><kwd-group><label>Taxon classification</label><kwd><named-content xmlns:xlink="http://www.w3.org/1999/xlink" content-type="kingdom">Plantae</named-content></kwd><kwd><named-content xmlns:xlink="http://www.w3.org/1999/xlink" content-type="order">Rosales</named-content></kwd><kwd><named-content xmlns:xlink="http://www.w3.org/1999/xlink" content-type="family">Rhamnaceae</named-content></kwd></kwd-group><mixed-citation publication-type="journal"><person-group><name><surname>Lu</surname><given-names>Zhiqiang</given-names></name><name><surname>Sun</surname><given-names>Yongshuai</given-names></name></person-group><article-title><italic><tp:taxon-name><tp:taxon-name-part taxon-name-part-type="genus" reg="Rhamnella">Rhamnella</tp:taxon-name-part> <tp:taxon-name-part taxon-name-part-type="species" reg="brachycarpa">brachycarpa</tp:taxon-name-part></tp:taxon-name></italic> (<tp:taxon-name><tp:taxon-name-part taxon-name-part-type="family">Rhamnaceae</tp:taxon-name-part></tp:taxon-name>), a new species from Hainan Island, China</article-title><source>PhytoKeys</source><day>26</day><month>9</month><year>2019</year><volume>132</volume><fpage>19</fpage><lpage>29</lpage><pub-id pub-id-type="doi">10.3897/phytokeys.132.36776</pub-id></mixed-citation></tp:treatment-meta><tp:nomenclature><tp:taxon-name><object-id xmlns:xlink="http://www.w3.org/1999/xlink" content-type="arpha" xlink:type="simple">2FBD1E68-671D-5A5B-A400-8F82A0ADD764</object-id>
            <tp:taxon-name-part taxon-name-part-type="genus" reg="Primulina">Rhamnella</tp:taxon-name-part>
            <tp:taxon-name-part taxon-name-part-type="species" reg="serrulata">brachycarpa</tp:taxon-name-part>
            <object-id xmlns:xlink="http://www.w3.org/1999/xlink" content-type="ipni" xlink:type="simple">urn:lsid:ipni.org:names:60479375-2</object-id>
          </tp:taxon-name><tp:taxon-authority>Z. Qiang Lu &amp; Y. Shuai Sun</tp:taxon-authority><tp:taxon-status xmlns:xlink="http://www.w3.org/1999/xlink" xlink:type="simple">sp. nov.</tp:taxon-status><xref ref-type="fig" rid="F3">Figures 3</xref><xref ref-type="fig" rid="F4">, 4</xref></tp:nomenclature><tp:treatment-sec sec-type="diagnosis" id="SECID0EU4AG"><title>Diagnosis.</title><p><italic><tp:taxon-name><tp:taxon-name-part taxon-name-part-type="genus" reg="Rhamnella">Rhamnella</tp:taxon-name-part> <tp:taxon-name-part taxon-name-part-type="species" reg="brachycarpa">brachycarpa</tp:taxon-name-part></tp:taxon-name></italic> differs from <italic><tp:taxon-name><tp:taxon-name-part taxon-name-part-type="genus" reg="Rhamnella">R.</tp:taxon-name-part> <tp:taxon-name-part taxon-name-part-type="species" reg="rubrinervis">rubrinervis</tp:taxon-name-part></tp:taxon-name></italic> and <italic><tp:taxon-name><tp:taxon-name-part taxon-name-part-type="genus" reg="Rhamnella">R.</tp:taxon-name-part> <tp:taxon-name-part taxon-name-part-type="species" reg="tonkinensis">tonkinensis</tp:taxon-name-part></tp:taxon-name></italic> by leaf length to width ratio of 1.9–2.4 (compared to 2.5–3.9 in the related species) and dried fruit 6.5–7.5 × 4.7–6.0 mm in size (compared to 8.2–11.1 × 4.2–5.8 mm in <italic><tp:taxon-name><tp:taxon-name-part taxon-name-part-type="genus" reg="Rhamnella">R.</tp:taxon-name-part> <tp:taxon-name-part taxon-name-part-type="species" reg="rubrinervis">rubrinervis</tp:taxon-name-part></tp:taxon-name></italic> and <italic><tp:taxon-name><tp:taxon-name-part taxon-name-part-type="genus" reg="Rhamnella">R.</tp:taxon-name-part> <tp:taxon-name-part taxon-name-part-type="species" reg="tonkinensis">tonkinensis</tp:taxon-name-part></tp:taxon-name></italic>) with length to width ratio of 1.3–1.5 (compared to 1.6–2.2).</p><fig id="F4" position="float" orientation="portrait"><object-id xmlns:xlink="http://www.w3.org/1999/xlink" content-type="doi" xlink:type="simple">10.3897/phytokeys.132.36776.figure4</object-id><object-id xmlns:xlink="http://www.w3.org/1999/xlink" content-type="arpha" xlink:type="simple">7FD9F20D-1D68-55D7-A8AD-1CB3EC4B708C</object-id><label>Figure 4.</label><caption><p><italic><tp:taxon-name><tp:taxon-name-part taxon-name-part-type="genus" reg="Rhamnella">Rhamnella</tp:taxon-name-part> <tp:taxon-name-part taxon-name-part-type="species" reg="brachycarpa">brachycarpa</tp:taxon-name-part></tp:taxon-name></italic> Z. Qiang Lu &amp; Y. Shuai Sun. <bold>A</bold> The habitat <bold>B</bold> Branches with leaves and fruit <bold>C</bold> Fruit <bold>D</bold> Seeds.</p></caption><graphic xmlns:xlink="http://www.w3.org/1999/xlink" xlink:href="phytokeys-132-019-g004.jpg" position="float" orientation="portrait" xlink:type="simple" id="oo_342144.jpg"><uri content-type="original_file" xlink:type="simple">https://binary.pensoft.net/fig/342144</uri></graphic></fig></tp:treatment-sec><tp:treatment-sec sec-type="material" id="SECID0ERABG"><title>Type.</title><p>CHINA. Hainan: Baoting County, Xian’an, <named-content xmlns:xlink="http://www.w3.org/1999/xlink" content-type="dwc:verbatimCoordinates" xlink:type="simple"><named-content content-type="geo-json" specific-use="{&#34;type&#34;:&#34;Point&#34;,&#34;coordinates&#34;:[109.426111,18.593611]}" id="NCID0E1ABG" xlink:type="simple">109°25'34"E, 18°35'37"N</named-content></named-content>, 650 m alt., forest edge, 16 Oct 2018, <italic>Z.Q. Lu 2018HN3001</italic> (holotype, HITBC; isotypes, HITBC and GXMG).</p></tp:treatment-sec><tp:treatment-sec sec-type="description" id="SECID0EBBBG"><title>Description.</title><p>Small trees or climbing vines, evergreen. Young branches sparsely pilose or glabrous; older branches reddish-brown, grey-brown or grey, glabrous. Leaves alternate; stipules lanceolate, persistent; petiole 0.7–1.2 cm long, glabrous, narrowly grooved on the upper surface; leaf blade abaxially dark green, shiny, adaxially pale green, elliptic-ovate, 5.8–10.3 × 3.1–4.8 cm, leathery, abaxially glabrous, adaxially glabrous, lateral veins 5–7 pairs, slightly impressed abaxially, prominent adaxially, base cuneate or nearly rounded, margin subentire, conspicuously serrate when seedlings, apex shortly acuminate or acute. Flowering branches axillary, rarely not, 7–18 cm long, glabrous. Flowers bisexual, ca. 4 mm diam., 4– or 6–merous, few to 2 or 9 in axillary cymes, subsessile or shortly pedunculate at bracteole leaf of flowering branches; bracteole leaf similar to leaves in vegetative branches, but smaller, 1.5–5.0 × 0.9–2.3 cm. Pedicel 3.3–5.2 mm long, glabrous. Sepals triangular, ca. 2 mm, adaxially midvein raised, rostellate at lower middle. Petals obovate, shortly clawed. Stamens involute by petals, ca. 2 mm long. Disc rounded, thick. Ovary globose, not immersed in disc. Drupe purple-red or orange at maturity, ovoid-cylindrical or globose, 8.7–10.9 × 7.5–10.6 mm, 6.5–7.5 × 4.7–6.0 mm when dried, base with persistent calyx tube; fruiting pedicel 4.3–6.2 mm, glabrous, 1-loculed, 1-seeded; seed dumpy, apex mucronate, smooth on the surface, 5.0–7.0 × 4.5–5.5 mm.</p></tp:treatment-sec><tp:treatment-sec sec-type="etymology" id="SECID0EGBBG"><title>Etymology.</title><p>In contrast with relatives, all individuals from these distinct Hainan populations have shorter fruit; we therefore give the epithet <italic><tp:taxon-name><tp:taxon-name-part taxon-name-part-type="genus" reg="Rhamnella">Rhamnella</tp:taxon-name-part> <tp:taxon-name-part taxon-name-part-type="species" reg="brachycarpa">brachycarpa</tp:taxon-name-part></tp:taxon-name></italic>.</p></tp:treatment-sec><tp:treatment-sec sec-type="phenology" id="SECID0EXBBG"><title>Phenology.</title><p>Flowering from May to September and fruiting from July to October.</p></tp:treatment-sec><tp:treatment-sec sec-type="habitat" id="SECID0E3BBG"><title>Habitat, distribution and conservation.</title><p>According to our field surveys and records in Chinese Virtual Herbarium (<abbrev xmlns:xlink="http://www.w3.org/1999/xlink" xlink:title="Chinese Virtual Herbarium" id="ABBRID0ECCBG" xlink:type="simple">CVH</abbrev>), <italic><tp:taxon-name><tp:taxon-name-part taxon-name-part-type="genus" reg="Rhamnella">R.</tp:taxon-name-part> <tp:taxon-name-part taxon-name-part-type="species" reg="brachycarpa">brachycarpa</tp:taxon-name-part></tp:taxon-name></italic> has been found at three sites on Hainan Island (Baoting County: Xian’an and Shijia; Qionghai City: Tayang). Only two small populations with 45 individuals (including only 22 mature trees) have been found in Baoting, while no extant tree has been found in the Qionghai population due to the destruction of the habitat. Of the two small populations in Baoting, with a separation distance of about 900 m, one consists of only three mature trees without seedlings; the second population has 19 mature trees and 23 immature trees. All mature trees are more than 3.1 m in height and less than 1.8 m is observed for all immature trees. Forty five individuals of this new species sparsely grow along the roadsides and in forest edges or thick forest. Mature trees with climbing habit only grow in thick forest or forest edges with high canopies, but those with erect habit prefer to grow along roadsides or in forest edges without high canopies. Nevertheless, all these immature trees, sparsely growing along the roadsides and in forest edges or thick forest, present the erect habit. The rarity of this new species may be partially due to human activity because the habitat is also suitable for cultivating rubber trees and other economic plants. Comparing to the number of mature trees, the number of immature trees further indicates a decreasing population trend. In addition, all these trees are distributed in a total area of approximately 0.7 km<sup>2</sup>. No population was found during repeated field surveys of the surrounding areas. According to the IUCN Categories and Criteria (<xref ref-type="bibr" rid="B4">IUCN 2016</xref>), the species is classified as “Critically Endangered” (<abbrev xmlns:xlink="http://www.w3.org/1999/xlink" xlink:title="Critically Endangered" id="ABBRID0EXCBG" xlink:type="simple">CR</abbrev>). Therefore, it will be necessary to pay close attention to the conservation of this new species.</p></tp:treatment-sec><tp:treatment-sec sec-type="material" id="SECID0E2CBG"><title>Additional specimens examined.</title><p><bold>CHINA. Hainan</bold>: Qionghai City, Tayang, open forest, 27 Nov 1936, <italic>X.Q. Liu 28256</italic> (PE); Baoting County, Xian’an, <named-content xmlns:xlink="http://www.w3.org/1999/xlink" content-type="dwc:verbatimCoordinates" xlink:type="simple"><named-content content-type="geo-json" specific-use="{&#34;type&#34;:&#34;Point&#34;,&#34;coordinates&#34;:[109.426111,18.593611]}" id="NCID0EIDBG" xlink:type="simple">109°25'34"E, 18°35'37"N</named-content></named-content>, 650 m alt., forest edge, roadside and thick forest, 16 Oct 2018, <italic>Z.Q. Lu 2018HN3002</italic>–<italic>Z.Q. Lu 2018HN3012</italic> (HITBC); Baoting County, Shijia, <named-content xmlns:xlink="http://www.w3.org/1999/xlink" content-type="dwc:verbatimCoordinates" xlink:type="simple"><named-content content-type="geo-json" specific-use="{&#34;type&#34;:&#34;Point&#34;,&#34;coordinates&#34;:[109.428333,18.600556]}" id="NCID0EUDBG" xlink:type="simple">109°25'42"E, 18°36'02"N</named-content></named-content>, 680 m alt., forest edge, 17 Oct 2018, <italic>Z.Q. Lu 2018HN3013</italic>–<italic>Z.Q. Lu 2018HN3015</italic> (GXMI).</p><fig id="F5" position="float" orientation="portrait"><object-id xmlns:xlink="http://www.w3.org/1999/xlink" content-type="doi" xlink:type="simple">10.3897/phytokeys.132.36776.figure5</object-id><object-id xmlns:xlink="http://www.w3.org/1999/xlink" content-type="arpha" xlink:type="simple">6742B510-2468-5885-8AD6-9278033826AC</object-id><label>Figure 5.</label><caption><p>Morphological clustering based on Principal Component Analysis. <italic><tp:taxon-name><tp:taxon-name-part taxon-name-part-type="genus" reg="Rhamnella">R.</tp:taxon-name-part> <tp:taxon-name-part taxon-name-part-type="species" reg="crenulata">crenulata</tp:taxon-name-part></tp:taxon-name></italic>, <italic><tp:taxon-name><tp:taxon-name-part taxon-name-part-type="genus" reg="Rhamnella">R.</tp:taxon-name-part> <tp:taxon-name-part taxon-name-part-type="species" reg="longifolia">longifolia</tp:taxon-name-part></tp:taxon-name></italic> and <italic><tp:taxon-name><tp:taxon-name-part taxon-name-part-type="genus" reg="Rhamnella">R.</tp:taxon-name-part> <tp:taxon-name-part taxon-name-part-type="species" reg="hainanensis">hainanensis</tp:taxon-name-part></tp:taxon-name></italic> are synonyms of <italic><tp:taxon-name><tp:taxon-name-part taxon-name-part-type="genus" reg="Rhamnella">R.</tp:taxon-name-part> <tp:taxon-name-part taxon-name-part-type="species" reg="rubrinervis">rubrinervis</tp:taxon-name-part></tp:taxon-name></italic>. The black dots indicate the designated type specimens.</p></caption><graphic xmlns:xlink="http://www.w3.org/1999/xlink" xlink:href="phytokeys-132-019-g005.jpg" position="float" orientation="portrait" xlink:type="simple" id="oo_342145.jpg"><uri content-type="original_file" xlink:type="simple">https://binary.pensoft.net/fig/342145</uri></graphic></fig></tp:treatment-sec><tp:treatment-sec><!--Section generated to contain objects referenced in tp:taxon-treatment.--><fig id="F3" position="float" orientation="portrait"><object-id xmlns:xlink="http://www.w3.org/1999/xlink" content-type="doi" xlink:type="simple">10.3897/phytokeys.132.36776.figure3</object-id><object-id xmlns:xlink="http://www.w3.org/1999/xlink" content-type="arpha" xlink:type="simple">5CEF0AA2-1F8D-51CF-AAC5-8C17CD45E92D</object-id><label>Figure 3.</label><caption><p><italic><tp:taxon-name><tp:taxon-name-part taxon-name-part-type="genus" reg="Rhamnella">Rhamnella</tp:taxon-name-part> <tp:taxon-name-part taxon-name-part-type="species" reg="brachycarpa">brachycarpa</tp:taxon-name-part></tp:taxon-name></italic> Z. Qiang Lu &amp; Y. Shuai Sun, sp. nov., drawn from the tree of <italic>Z.Q. Lu 2018HN3001</italic>.</p></caption><graphic xmlns:xlink="http://www.w3.org/1999/xlink" xlink:href="phytokeys-132-019-g003.jpg" position="float" orientation="portrait" xlink:type="simple" id="oo_342143.jpg"><uri content-type="original_file" xlink:type="simple">https://binary.pensoft.net/fig/342143</uri></graphic></fig></tp:treatment-sec><ref-list><ref id="B4"><mixed-citation xmlns:xlink="http://www.w3.org/1999/xlink" xlink:type="simple"><institution xlink:type="simple">IUCN</institution> (<year>2016</year>) Guidelines for Using the IUCN Red List Categories and Criteria. Version 12. Prepared by the Standards and Petitions Subcommittee. <ext-link xlink:type="simple" ext-link-type="uri" xlink:href="http://www.iucnredlist.org/documents/RedListGuidelines.pdf">http://www.iucnredlist.org/documents/RedListGuidelines.pdf</ext-link></mixed-citation></ref></ref-list></tp:taxon-treatment>
